# Supplementary material for: Novel probiotic approach to counter Paenibacillus larvae infection in honey bees
Source: ISME J. 2019 Oct 29;14(2):476–91. doi: 10.1038/s41396-019-0541-6 (PMC6976702; doi:10.1038/s41396-019-0541-6)
Supplement: Supplementary file 1 — Supplementary Table 1 [file 41396_2019_541_MOESM1_ESM.xlsx]

## Sheet: Sheet1
Supplementary Table 1. Primers used for qPCR-based quantification of bacteria in honey bee larvae and adult gut samples.
Target	NCBI ID	Forward Sequence (5'-3')	Reverse Sequence (5'-3')	Reference
B-actin	NM_001185146	TTGTATGCCAACACTGTCCTTT	TGGCGCGATGATCTTAATTT	https://doi.org/10.1371/journal.pone.0006481
Rp5S	XM_006570237	AATTATTTGGTCGCTGGAATTG	TAACGTCCAGCAGAATGTGGTA	https://doi.org/10.1371/journal.pone.0006481
Alphaproteobacteria	TXID_28211	CIAGTGTAGAGGTGAAATTC	CCCCGTCAATTCCTTTGAGTT	https://doi.org/10.1371/journal.pone.0187505
Betaproteobacteria	TXID_28216	CTTAGAGATAGGAGAGTG	TAATGATGGCAACTAATGACAA	https://doi.org/10.1371/journal.pone.0187505
Gammaproteobacteria	TXID_1236	TCGTCAGCTCGTGTYGTGA	CGTAAGGGCCATGATG	https://doi.org/10.1371/journal.pone.0187505
Actinobacteria	TXID_201174	TACGGCCGCAAGGCTA	TCRTCCCCACCTTCCTCCG	https://doi.org/10.1371/journal.pone.0187505
Bacteroidetes	TXID_976	CRAACAGGATTAGATACCCT	GGTAAGGTTCCTCGCGTAT	https://doi.org/10.1371/journal.pone.0187505
Firmicutes	TXID_1239	TGAAACTYAAAGGAATTGACG	ACCATGCACCACCTGTC	https://doi.org/10.1371/journal.pone.0187505
Paenibacillus larvae	TXID_1464	CGGGAGACGCCAGGTTAG	TTCTTCCTTGGCAACAGAGC	https://doi.org/10.1111/j.1472-765X.2010.02840.x
Lactobacillus plantarum	TXID_1590	ATTCATAGTCTAGTTGGAGGT	CCTGAACTGAGAGAATTTGA	https://doi.org/10.1099/jmm.0.038687-0
Lactobacillus rhamnosus	TXID_47715	TGCTTGCATCTTGATTTAATTTTG	GGTTCTTGGATYTATGCGGTATTAG	https://doi.org/10.1099/jmm.0.038687-0
Lactobacillus kunkeei	TXID_148814	GAGAAGCATTTACTAAGCCAAC	CATATTGACCTTTACCACCAGAT	https://doi.org/10.1007/s00248-016-0838-1
Escherichia coli	TXID_562	TGATTGGCAAAATCTGGCCG	GAAATCGCCCAAATCGCCAT	https://doi.org/10.1016/j.watres.2017.08.032
