# Supplementary material for: Novel probiotic approach to counter Paenibacillus larvae infection in honey bees
Source: ISME J. 2019 Oct 29;14(2):476–91. doi: 10.1038/s41396-019-0541-6 (PMC6976702; doi:10.1038/s41396-019-0541-6)
Supplement: Supplementary file 2 — Supplementary Table 2 [file 41396_2019_541_MOESM2_ESM.xlsx]

## Sheet: Sheet1
Supplementary Table 2. Primers used for RT-qPCR of immune-related gene expression changes during P. larvae infection in laboratory-reared honey bee larvae.
Target	NCBI ID	Forward sequence (5'-3')	Reverse sequence (5'-3')	Reference
Alpha-tubulin	XM_623217	GCACGTGAAGATCTAGCAGCTC	GCACCTTCTCCTTCACCTTCAG	https://doi.org/10.1371/journal.pone.0065424
Rp5S	XM_624081	AATTATTTGGTCGCTGGAATTG	TAACGTCCAGCAGAATGTGGTA	https://doi.org/10.1371/journal.pone.0065424
Microsomal glutathione-S-transferase	XM_394313	TTGCTCTGTAAGGTTGTTTTGC	TGTCTGGTTAACTACAAATCCTTCTG	https://doi.org/10.1371/journal.pone.0065424
Glucuronyltransferase	XM_392727	CACGGATACATCCTGCAGTCATC	GAGAATGACGAGATACAGAACTGTCAC	https://doi.org/10.1371/journal.pone.0065424
Defensin-1	NM_001011616	TGCGCTGCTAACTGTCTCAG	AATGGCACTTAACCGAAACG	https://doi.org/10.1038/srep41255
Defensin-2	XM_396841	GCAACTACCGCCTTTACGTC	GGGTAACGTGCGACGTTTTA	https://doi.org/10.1038/srep41255
Prophenol oxidase	XM_392817	AGATGGCATGCATTTGTTGA	CCACGCTCGTCTTCTTTAGG	https://doi.org/10.1038/srep41255
Hymenoptacein	NM_001011615	CTCTTCTGTGCCGTTGCATA	CGTCTCCTGTCATTCCATT	https://doi.org/10.1038/srep41255
Peritrophin/chitin binding domain	XM_003250167	GCAAACGAGATTTCAATGGCAATCTTCAG	CACATTGGTAATTGTATAGTACGTTCGCATC	https://doi.org/10.1371/journal.pone.0065424
Apisimin	XM_003249457	TGAGCAAAATCGTTGCTGTC	AACGACATCCACGTTCGATT	https://doi.org/10.1038/srep41255
MARVL	XM_391948	GAAATGTTGAATACATCGATATTCACCGTAC	CTCCATTCCACGTAGAGGAAGTATGTC	https://doi.org/10.1371/journal.pone.0065424
Cyp9q1	XM_393971	ATCCTGGCCAAGTGCAGCTTC	CAGCTCCTTCAATTGGATCAGCAAC	https://doi.org/10.1371/journal.pone.0065424
